# Supplementary material for: Executive Functions and Long-Term Metabolic Control in Adults with Phenylketonuria (PKU)
Source: Metabolites. 2025 Mar 12;15(3):197. doi: 10.3390/metabo15030197 (PMC11943845; doi:10.3390/metabo15030197)
Supplement: Supplementary file 1 [file metabolites-15-00197-s001.zip]

Archive with 1 entries (1 files):
- metabolites-3468754-supplementary.pdf
